# Supplementary material for: A macrophage related signature for predicting prognosis and drug sensitivity in ovarian cancer based on integrative machine learning
Source: BMC Med Genomics. 2023 Oct 2;16:230. doi: 10.1186/s12920-023-01671-z (PMC10544447; doi:10.1186/s12920-023-01671-z)
Supplement: Supplementary file 2 — Supplementary Material 2 [file 12920_2023_1671_MOESM2_ESM.xlsx]

## Sheet: Sheet1
Supplementary Table 1. WGCNA identified macrophage related markers in ovarian cancer.
PMAIP1
AC025580.1
TAP1
GBP4
HLA-E
PLAAT2
AC007991.2
HLA-B
GBP1P1
TRIM38
MBD2
MT1E
CD274
RIPOR2
IDO1
HLA-G
PLAAT4
PSMB9
HLA-C
CXCL10
HLA-H
OR7E22P
CEACAM1
NCOA7
SIL1
HLA-A
LY75
B2M
TNFAIP8
BTN3A3
AL671277.1
CXCL11
AC133065.3
IL4I1
MMAA
PRRG4
AL671883.2
LINC00605
LRG1
LAP3
IRF1
NQO1
CBR1
HTATIP2
GBP1
FAAH2
USP30-AS1
CASP4
MT2A
ARHGAP26
CFB
PIR
AC108134.2
BTN3A2
LINC02100
PSMB8
TAP2
PARP8
HLA-L
HCP5
ACSL5
PSMB8-AS1
HLA-DOB
EIF4E3
TAPBP
IRF1-AS1
ETV7
MT1M
AC005515.1
HLA-F
BTN3A1
BIRC3
GLIPR2
CLGN
TRAPPC5
AC008946.1
GTF2F1
ZNF358
PET100
MARCHF2
AC008763.1
XAB2
DENND1C
INSR
CAMSAP3
MAP2K7
PNPLA6
AC022146.2
HSD11B1L
NDUFA7
CD320
SNAPC2
MCOLN2
VMAC
TIMM44
RPS28
SH2D3A
AC018738.1
KDM4B
DUS3L
MLLT1
TUBB4A
SAFB
ELAVL1
PRR36
AC010336.5
ZNF557
RAB11B-AS1
PTPRS
TRIP10
SAFB2
RANBP3
AMELX
TEX45
KHSRP
LONP1
RAB11B
ZNF414
DIRAS1
CERS4
PCP2
MCOLN1
RPS28P5
PSPN
ARHGEF18
CTXN1
EVI5L
AC010503.5
AL596442.1
STXBP2
PEX11G
SLC25A23
GPR108
TNFRSF10A
FUT10
CCDC25
AC083964.1
LEPROTL1
DMTN
TNFRSF10A-AS1
AC025857.2
ZC2HC1A
AC004908.3
ERICH1
TNFRSF10B
MICU3
INTS9
AC068587.2
RHOBTB2
INTS10
MTUS1
DCTN6
AC027117.1
CLN8
C8orf48
TTI2
SORBS3
MCPH1
KCTD9
BNIP3L
PPP2R2A
DPYSL2
AC037459.2
CHMP7
AC004908.1
RBPMS
FAM167A
ENTPD4
ALG1L12P
AF131215.5
AC016065.1
TRIM35
SLC39A14
PPP2CB
AGPAT5
PINX1
AF131215.6
ERI1
FBXO16
R3HCC1
MSRA
SARAF
GTF2E2
MFHAS1
TDRP
AC108449.2
PNMA2
FAM160B2
CNOT7
BIN3
FAM66D
FAM86B3P
C8orf58
SDAD1P1
RPL23AP53
NAT1
GSR
AC100861.1
PRAG1
HMBOX1
ZDHHC2
POLR3D
ELP3
ZNF596
ASAH1
FBXO25
EXTL3
ZNF395
AC100810.1
EPHX2
RBPMS-AS1
CCAR2
WRN
XKR6
SH2D4A
ARHGEF10
FZD3
PCM1
FAM86B1
CLDN23
SLC25A37
MTMR9
FDFT1
RNF122
VPS37A
TUSC3
CSGALNACT1
XPO7
AF131215.7
NEIL2
SCARA3
TNKS
MAK16
KIF13B
SOAT1
PPP1R16B
PTGER2
LIPA
TXNIP
CD37
UNC13D
AC093627.4
SLCO2B1
REG1A
CTSH
RNU4-62P
SLC9A3-AS1
DAPP1
TRBJ2-3
TRGV7
AC012645.3
ADAP2
WDR81
CASP1
GK
ATIC
CEBPB
NCF2
HLA-DQB1-AS1
MAST4-AS1
IGKV1OR2-108
HSPA8P8
SERPING1
FDCSP
HLA-DMA
IGHV2-26
EXOC3
RNF166
IGKV1-12
SMIM8
SAMD13
PYCARD
SDS
SNHG16
DUSP22
TNFRSF1A
SH3BP4
TACC1
CD3D
RNASE2
LINC01871
ITGAL
CCR7
RAB27A
CYBB
AC138207.5
RIPK3
ARID5A
APOBEC3D
AC024230.1
C1QB
STAT5A
DACH1
JSRP1
GFOD1
PREX1
CCDC146
EPM2AIP1
FBXO32
S1PR4
IL18
PIEZO1
COTL1
NRP1
FAS
APOA1
HLA-U
POU2F2
LY96
CYTH4
NABP1
AC145423.2
MAP3K20
FARSB
FES
RAB42
IGLV2-11
MTARC1
CTSW
CEBPZOS
AL133520.1
SERPINB1
MEMO1
LYSMD2
ARPC2
AC005537.2
SH2B3
NAPSB
UBE2D3P1
EXOC3-AS1
MARCO
AC131235.3
ZNF561-AS1
IL2RG
TPST2
IGFBP2
LILRB3
XCL1
U62317.1
SUCLA2-AS1
GNB4
FAM83F
PLA2G7
PCCA-DT
TMEM165
SH3YL1
SDCBP
PLA2G2D
LAT2
TTC38
GRN
FABP6
TMEM150B
OSTM1
SMYD5
GZMM
PDCD6
OGFRL1
AC104335.1
PRSS36
IKZF3
NFATC2
ZNF267
AC067838.1
CLIC2
KIAA0930
SGSM3
FDXACB1
ETFDH
STX11
DYRK3-AS1
IGHV4-34
NECAP2
FMO2
PLCB4
NLRP3
ARL6IP5
NAGK
IBSP
DBNL
IL12RB1
MKNK1
TMEM71
SNX9
MAPK3
SCARF1
RTL8B
DNAJB9
EVI2B
PLD4
JAZF1
GPR155
CXCR3
TNFSF15
PPME1
EEF1AKMT2
LYN
CD1A
RETREG1
SNX20
WAS
TOM1
IL10
ENTPD1
MARCHF9
RNF130
CD58
SNHG31
SLA2
IGHD3-3
VSIR
AL391001.1
ADAM9
SERPINA1
CYTIP
MSR1
HMGN5
GPR183
IGHV3-73
APOBEC3H
A4GALT
CDKN2B
SVIP
CD207
RASGRP4
IGHV1-2
PLCL2
PCDHB2
ZNF683
ITGAX
SVIL
DUSP12
P2RY6
HAMP
TREM2
BMP7
RNF19B
AL122058.1
TMBIM1
EMX2OS
ABI3
PIGM
TAS2R14
KIAA0513
RILP
HLA-DQB1
ICAM2
FCGR2C
CD48
CTSO
EHD4
IGSF8
NINJ1
GZMH
IRF2
SPECC1
C2orf68
IER5
SLFN5
CLEC4A
IGKV1-13
DNASE1L1
VAMP3
IL32
GPR141
TMEM273
STOM
DOCK4
ACTA1
IGHV3-20
CD72
AC093162.1
PIK3R6
IGHA1
SSC4D
GBP5
AIM2
ZNF883
GLIS3-AS1
CASQ1
MRPS9
TBC1D10C
ERAP1
LCP1
AL445250.1
STX7
CXCL5
MGAT1
AL359183.1
CX3CR1
CD14
EXOSC7
RPIA
SAT1
IGLV9-49
ARHGAP5-AS1
TBC1D2B
CD83
SIGLEC7
GNAI1
PSME2P2
AC079210.1
CD209
CSF2RB
SH3BGRL3
BAX
PART1
TNKS2-AS1
BMPR1B
RASAL3
SPI1
ACP1
ARHGAP20
HIBADH
TICAM1
ACOT1
DTX2
SH3BGRL2
H3P6
CCDC69
MSL3P1
MOB3A
HPSE
DENND3
NNMT
RAB3IL1
HLA-DQA1
CTSB
DOK2
TRBV6-5
SIT1
DGUOK-AS1
RAB20
FYB1
SGMS1
DOK1
LILRB1
CTSA
TRPM2
TGFB1
SOS1-IT1
MAP3K5
SPPL2A
AL645929.1
CTSC
MAT2B
NRROS
APOL1
MNDA
DUSP3
MSMO1
ARHGEF6
SIRPA
FLVCR2
IFITM3P6
PHOX2A
BORCS6
LINC01006
LPAR6
TINAGL1
AZIN2
XRCC5
PARVG
ITPRIP
APOE
LGMN
PILRA
LPAR5
RP9P
CAMK1
IGLC7
GSN
COQ2
VAX2
AC010442.1
DARS1
ARHGAP30
ARRB2
CD7
ZNF273
PLCB2
CD33
MICA
TRPV2
IGKV1D-16
IFNGR1
TMEM51
RTN1
SCAMP2
C1S
FBP1
RN7SL138P
VAMP5
LPXN
UBE2E1-AS1
ORC4
ME2
AC004687.1
PRKAR1B-AS1
GBP2
LILRB4
HSPD1
TNFRSF11A
NAGA
F13A1
CD3E
MIR181A2HG
FGD3
AC073534.2
GZMA
AC083841.1
MMP9
CTSS
NCK1
THAP4
CASS4
EAF2
CD180
CD300LF
CALHM6
CCDC88B
ADCK2
ELMO1
EXOC3L4
FUCA1
CD300C
VSIG4
CCL4
SH3BP1
HERC3
IRAK4
CD3G
SLC25A24
VNN2
CCT7
SLAMF6
UNC5A
B3GALT4
ABHD15
NPAS3
ARNTL
IGHD
FAM117B
HMGN3
APOBEC3C
TNFSF13
CASC9
CTSD
ORM2
LAG3
GPNMB
MLF2
ZNF438
NDUFA5
IL16
PSTPIP1
AL121820.2
PIP4K2A
HLA-DMB
FKBP5
IGSF21
IL12A
AARD
LINC01094
FOXP3
CORO7
AL391152.1
PRCC
SPSB1
CLEC5A
IL7R
AJ006995.1
PSMB10
MILR1
SH3TC1
SELPLG
GMIP
GNPTAB
ACTR3B
ARHGAP4
AC025449.1
CCND3
TLR8
LIPH
TLR4
ATP1B1
IGHM
YWHAH
IGHJ2
SERPINB8
EVI2A
CCL8
SIPA1
ORM1
PLXNC1
ACOT4
SPN
IGKV1D-27
IL2RA
C16orf54
FOLR2
CD1D
AC016705.2
KCNK13
NOP58
RAP1A
SMN1
FLG
LILRB2
CCR5AS
IFNGR2
ARRDC2
LCP2
IL17RA
PLCG2
IRF5
P2RX7
HMOX1
IGLV2-18
SGPP1
GMFG
SASH3
OLR1
TRBJ2-7
CARD8-AS1
GSDMC
LACTB
RBM27
AC020913.1
KLHDC7B
PLEKHO1
C1orf35
GAB3
NCF1
SNAP23
AC012442.1
C3
STAB1
C3AR1
NR1H3
PTMS
TIFA
ILK
ARRB1
SNRPB2
LMNA
GPAT3
PTPN22
GDPD3
AIF1
CLEC4E
TAPBPL
BTK
TRAV13-1
SFMBT2
PTPRC
CYLD
ELL2
CSF2RA
AC091965.4
ARHGAP22
LSP1
IGKV1-6
EMP3
SLA
TLR2
MIR3682
AL031602.1
MPEG1
CLEC7A
LHFPL2
BCYRN1
STEAP4
TSPAN15
DDO
G0S2
RPS6KA4
OSTF1
BCCIP
FCGR1A
VPS37D
MLKL
RAC2
NOD2
JAK2
GLIDR
TOMM20
CCR1
AL133215.2
IGHV4-4
CD68
MPP1
AC026740.1
RARRES1
SLC29A3
AKIP1
PLRG1
RHBDF2
APOBEC3G
RTN4RL2
CA14
EPB41L3
NFKBIA
STAC3
PLIN3
MRPS30-DT
BRD9
KCTD12
TFEC
SNX8
PDCD1
AP1S3
LINC00871
APOBR
SECTM1
PTGES3P1
FCGBP
HFE
RP9
CCL2
C15orf48
BLNK
GAL3ST4
SLC66A2
NAAA
PTAFR
C5AR1
METTL21A
CD27
PCED1B-AS1
ATP6V1B2
SIRPB2
OSCAR
FPR1
NUP35
PRELID2
PDCD1LG2
PLAUR
NCF1B
MATK
TMEM178A
CCL3
CARD11
GAA
SLC12A7
AC104041.1
RRAD
FCN1
LOXL1-AS1
JAK3
TRPS1
RGS1
PLEK2
ITGAV
CARD6
FGD2
FGL2
RAP2B
PODXL2
CTBS
GBGT1
TSC22D3
AC018645.3
GLUL
HKDC1
TNFRSF4
APOL6
RHOG
CX3CL1
APBB1IP
IRF8
ALOX5AP
PSTPIP2
LYPD5
CCL17
GCSH
RAP2C
SELENOM
RNF135
RAB11FIP2
CISH
TAGAP
ABHD11-AS1
TMC8
PPP3CC
PFKM
PIK3R5
TRBV20-1
TMEM176B
GM2A
TRBJ2-2P
LAIR1
FAM78A
AC005746.2
IGHD3-10
IL18BP
MVP
BATF3
AC145098.1
ATP2A3
SLC2A5
CSF1
AC027575.3
NFKBIE
TBC1D22A
LINC01857
TRAF1
PSME2
THEMIS2
GPX3
LPCAT2
IGKV2-28
HPS1
CORO1C
PSAP
NFATC1
SAR1B
CCL19
CAPG
TMEM87B
AC068473.5
FCER1G
CXCL16
CLPTM1L
GPR84
CALHM2
HAVCR2
IGKV2D-24
CCL5
ARHGDIB
ADPGK
STK10
IL4R
CAPZB
KRT15
CD84
SREBF1
EFHD2
RPL23AP82
LYL1
TYROBP
CCL18
KLHL5
IGSF6
SMPDL3A
FMNL1
TNFAIP2
CXCL17
SLC7A7
CCDC71L
AL133243.2
IRAK1
PLA2G15
CPNE8
AC004803.1
TMEM106A
RMND5A
VASP
CDCP1
PLIN2
GIMAP6
BIN2
TNFSF13B
TMOD2
ABCD1
ANKRD44
APOL4
SHMT2
IL10RA
PLOD3
AC046134.2
IGLV3-19
PSME2P6
GIMAP7
IGHV2-70D
VMO1
NKG7
KCNAB2
ITGA4
SGMS2
GBA
LEPROT
PDE4B
GLRX
TM6SF1
FBXO8
SRGN
IGKV1-16
BTN2A2
LINC02762
SQOR
ADAMDEC1
ITGB2
INPP4B
IL17RC
AC005229.4
FANCF
DRAM1
HPGDS
PROSER2
AL671883.1
TNFAIP8L3
FCN3
TWF2
P2RY8
PML
SLAMF8
SLC24A3
MFSD1
IFFO1
LRRC61
CXCR6
FPR3
SIRPG
MARCHF3
TNFAIP3
CYFIP1
AP005482.4
TRBV28
CPVL
RPS6KA1
AL031667.3
BCL3
CRELD2
IGHD3-22
MARCHF1
NOD1
ANXA3
SEMA4A
TAOK3
MYO1F
DRAM2
LPCAT1
HLA-DQB2
NCKAP1L
ADA2
JDP2
TRBC2
FAM20A
PCP4
RPL23AP49
RASL11A
PGAP2
C11orf49
TNFRSF1B
MORN4
ITGB6
SNAI3
MAP2K3
SLC9A9
SERPINB9
ACP2
CD200
CCNDBP1
POLR3G
CST7
PRF1
MACIR
LST1
RALB
LINC02428
AC068580.1
ITGAM
ARHGAP45
AC019069.1
PPM1M
CIITA
LACC1
IGLV6-57
IGLV5-37
SEPTIN1
IGHV4-61
PTPN6
KLRB1
NFKB2
GNAI2
ABCC3
CAPZA1
AL355802.3
BOLA3-AS1
ZMYND15
PTGER4
FERMT3
AC005083.1
LRRC8C
LINC02683
IL6R
CEP72
AC145207.5
NAMPT
C2CD4B
HLA-DRB6
RFTN1
RELB
ZYX
CXorf21
LYPD6
WDR12
IL15
GPR65
IGLV3-21
RIN3
CTSL
SLC66A1L
TFEB
MARS2
AHR
MCUB
ANKRD22
TNFSF12
FCGR1CP
AC245297.1
BATF
MTURN
HIBCH
IGFLR1
MMP25
RNASE6
BCL2A1
MAN2A1
CCL3L1
TNFRSF18
TMEM255B
FCGR2A
VDR
AC008105.3
STX12
JADE2
AL354863.1
CD40
ATG7
DOCK2
DAZAP2
SMIM25
FGF18
PIK3CG
MR1
MIR100HG
ZNRF2
TPP1
MAN1A1
AL590705.1
PRG4
IRAK1BP1
OSMR
PKIB
IKBKE
IGHG3
CAMKMT
TMEM171
CD1C
DENND2D
RCSD1
ACAP1
LCK
C1orf162
PCAT6
CD6
LRRC25
VASH1
SCG5
CBR3
CORO1A
PLEKHO2
AC068580.3
DOK3
HCLS1
CD69
CCM2
SPP1
RASGRP3
CCL7
ALDH3A1
UBE2D3
FCMR
AC093895.2
AC244517.1
PARP3
CXCR2P1
CD8A
SIGLEC9
CERKL
RGS19
HEXA
GABRE
LILRA5
APOL3
AL008726.1
ITGB2-AS1
AC008771.1
A2M
GPSM3
SNX2
ARPC1B
XDH
TPCN1
NRG2
HSPA6
OTULINL
MS4A4A
NLRC5
AL137186.2
RSU1
ALOX15B
RASSF5
PMM1
ZNF512
NFAM1
GPR137B
PAG1
SELL
PRAM1
SOD2
C1QA
AL158825.2
NFKB1
RNH1
HEXB
AL161785.1
HHEX
CD52
SUSD6
PIK3AP1
CDC42SE2
SH3BGRL
PRKCH
BBIP1
HLA-DPB1
MGAT4A
SLC26A7
CD86
CD59
CD19
GNA15
SLC16A1
CTDP1
HSPA7
TRABD
GGT5
CRYBB1
CA2
TMEM86A
IGKV2-30
INPP5D
MINK1
DLEU1
SOX18
AXL
TBXAS1
EVA1C
GZMK
CD53
AC004847.1
AP002954.1
STK17B
TBX2-AS1
C11orf45
PRKCB
COX20
PTPRE
SRGAP2
CD200R1
TCIRG1
TRBV29-1
TYMP
AC015660.1
MRC1
ADCY7
SAMSN1
MERTK
AC116347.1
HCK
SLC46A3
IGKV1-27
AC241585.1
AC004540.2
HLA-DQA2
CSTB
IL1RN
SIAH3
EMB
AC080112.2
CRLF3
PIK3CD
CLN3
NUPR1
DPYD
AC090559.1
CTSZ
ARHGAP18
PA2G4
TMEM176A
HNMT
CCL4L2
IGHV2-70
LGALS9
SLC16A3
MYLK-AS1
ARHGAP25
HLA-DRA
RASGEF1A
ACP5
AC080013.4
ARL11
PCDHB10
MMP12
LCN2
RNF32
RNFT2
NAGLU
NANOS3
EIPR1
RASSF4
LTB
NCF1C
C1QC
IGHV4-55
C1R
ZNF236-DT
ADAM8
PPP1R18
ZFYVE19
MMRN2
LRRTM1
GRK3
MYO5A
YIPF5
RHOA
SLC37A2
NLRC4
GNGT2
IRAK3
ABCG1
HPS6
ZCRB1
NCF4
ALG10B
AC010969.2
SKAP2
TLR7
APOL2
RMDN3
CMKLR1
AC005586.2
MLX
DCAF12L1
SLC5A5
IL15RA
GPR34
TNIP1
HLA-DOA
SLC2A6
EEF1A2
AP000344.1
MCRS1
GGTA1P
GAPT
EMX2
ALOX5
MSN
CXCL13
KDM4D
FLI1
BST1
AL365259.1
LY86
NIBAN1
MYO1G
HAPLN3
PREPL
WARS1
SLC66A3
CCDC34
C2
GGPS1
NPL
HVCN1
FLOT1
DOCK10
TREM1
MAFB
CBX7
HK3
PEG10
GYG1
ADGRF1
IGHV5-51
PTK2B
NTN4
DEPP1
ST8SIA4
TSPAN6
ABHD1
GIMAP1
MIS18A
IL2RB
IFNAR2
FCRL6
CD247
MICAL1
APOC1
TRBV9
OLA1
CD163
IKZF1
SUMF2
MUC1
VEPH1
FGR
CD5
PCDHB11
TIMP4
FAM114A2
RELT
WIPF1
TNFAIP8L2
TNFRSF14
AMPD3
SIGLEC14
LAPTM5
ITGB7
CSF1R
SNX10
FCGR2B
IGLC3
TMIGD3
GCFC2
PFN2
MS4A7
OR2I1P
DOCK8
ARHGAP9
PRDM1
CRYBG1
CEBPD
VAV1
UBD
ARSA
UBE2E3
LINC01807
RAB7B
LMF2
VOPP1
AC002310.1
QPCT
PTTG1IP
BBOX1-AS1
LINC01150
HERPUD1
TXNDC5
TNF
IGHV3-64
FILIP1
PRKAA2
CYRIA
TMEM9B
GLIPR1
IL1B
HOMER2
BAK1
METTL4
RAB5C
ZNF22
MARCKS
GIMAP2
TIGD2
TRIP13
SIGLEC10
AKR1A1
TMEM229B
ABCB6
OTUB1
FCHO2
C1orf54
CLIC1
PSME1
CCR5
NLRC3
GZMB
OSM
PTPRJ
TRBV7-9
CYB5R4
DEF6
GNGT1
HCST
MDFIC
SMCO4
PLEK
CYP4V2
IGHV3-7
EFNA3
CREBL2
GIMAP4
CD4
CCDC32
CD300A
AC008760.2
FLT3LG
SIGLEC1
TMED5
SLC11A1
SLC8A1
AKNA
SDC3
CYBRD1
GNLY
CD74
TRAF3IP2
GCH1
RAB38
GIMAP8
SIGLEC8
HLA-DRB1
H2AZ2P1
XCL2
FCGR3A
CD96
PCK2
CYP2U1
TLR5
CCRL2
C11orf80
ELOA-AS1
SPCS3
CXCL9
SCIMP
PTPN7
CD38
UPP1
IRAK2
P2RY13
AC018755.4
RENBP
FCER1A
IGLV7-46
GPR171
MEF2C
IGHV3-49
ERAP2
SLC25A45
CARD16
LDLRAD4
HLA-DRB5
CCL13
CLEC10A
EBI3
MOB3C
ASL
IFI30
ACHE
NR3C1
SLC49A3
RAB32
TRAC
IGKV2-29
TLR1
CD44
ZAP70
AC092484.1
U62317.2
ACBD6
RAP1GDS1
HES1
SERPINB9P1
PLAC8
NMRK1
AC107057.1
C19orf38
RNPEPL1
LYZ
CD2
TRBV19
LINC00324
MFF
IGLV10-54
SOWAHD
HIVEP3
KAAG1
PADI2
ACTB
MS4A6A
HLA-DPA1
ALPK1
MRTFA
MCC
FOXN3
SMAD9
CCM2L
CLEC14A
TMEM159
COLEC11
CD302
SYNPO2
JAM2
IL6ST
VWF
CELF2
EHBP1
LMOD1
CLDN5
MMP23B
AC000061.1
FOXL2
PEG3
HIGD1B
GYPC
TRABD2A
FHL2
IL33
PLPP7
AC010636.1
LHFPL6
STAR
CD34
DLL4
S100A12
C7
INSL3
S1PR1
THSD1
ANK2
RBMS3
CYGB
TCEAL3
TCEAL4
NOTCH4
RGS5
TTYH2
GATA4
CYP17A1
PPARG
CCL21
SIGLEC11
PDE7B
FLT4
GPRASP1
ARX
AC010226.1
LEPR
LAMA2
FBLN5
TEK
CAV2
SEMA3G
ESAM
ECM2
HS3ST1
EMCN
AL133415.1
CYP27A1
CALCRL
CNRIP1
LHX6
CDC42P6
RFTN2
TIMD4
MIR202HG
TMEM150C
ACKR1
SEPTIN4
TCEAL1
TSPAN5
SOCS2
NFASC
OGN
CPED1
CPZ
DIPK2B
MYH11
UBXN8
HBA2
SLC25A17
OSR2
CACNA1H
BCL6B
TMEM255A
UST
APOLD1
MAF
ARL15
SESN1
PTPRB
RHOJ
CPQ
COL14A1
MAOB
EBF1
CDH5
AP001528.2
RAMP3
ACSM3
RASL12
KANK3
CDC42EP2
PPP1R12B
INHA
PDE2A
EPAS1
ITM2A
PLN
RBP7
MAMDC2
AC126773.4
FAM162B
SPARCL1
NR2F2
TNXB
WIPF3
HBB
ZSWIM5
C11orf96
PLCXD3
NGF
CCN5
EGFL7
SYTL4
TGFBR3
NOSTRIN
SGCE
CSDC2
PRKAR2B
COX7A1
ERG
ZBTB16
P2RY1
AL157935.1
VSTM4
GPIHBP1
LYVE1
CITED2
SLC16A9
ROBO4
PRRT1
CFD
FAM110D
ECSCR
JAM3
SH2D3C
KLF15
ENG
ALKAL2
PROCR
GNG11
SPRR2F
TCF21
CLDN11
TENT5A
EPS8
ARHGEF15
GABRD
LRRC17
PDE1B
FP236383.1
GSEC
PPM1K
SELENOP
TFPI
APOD
PLAC9
F8
KLHDC8A
ZNF275
PROS1
CYP39A1
SNCA
PWWP3B
CHST7
EFCC1
PI16
HSD11B1
IGFBP7
AL117372.1
NR5A1
PDGFRA
NAP1L5
MITF
FOXO1
CAVIN2
GRK5
SLC16A4
NDNF
PLA2G2A
NR2F1
PROK1
TM4SF18
MGARP
KIT
FNDC4
BMP6
OAF
VIM
GREB1
CAV1
FAM167B
SHF
MYCT1
WNT2B
DMD
ST13
ANGPTL1
C1orf115
ARHGAP10
NR2F1-AS1
ST3GAL4
KLF2
ENPP2
PID1
PDK4
HBA1
ABCG2
TIE1
RAB8B
CLEC3B
ADAMTS5
TBC1D4
