# Supplementary material for: A macrophage related signature for predicting prognosis and drug sensitivity in ovarian cancer based on integrative machine learning
Source: BMC Med Genomics. 2023 Oct 2;16:230. doi: 10.1186/s12920-023-01671-z (PMC10544447; doi:10.1186/s12920-023-01671-z)
Supplement: Supplementary file 3 — Supplementary Material 3 [file 12920_2023_1671_MOESM3_ESM.xlsx]

## Sheet: Sheet1
Supplementary Table 2. The candidate genes in prognostic macrophage-related signature and corresponding their coefficients.
S1PR4	-0.866085
ARL6IP5	-0.408898
CXCL11	-0.339779
IL18BP	-0.313471
MBD2	-0.296349
IGFBP7	-0.295935
BTN3A3	-0.180472
CXCL9	-0.171889
TSPAN6	-0.166701
FZD3	-0.160603
PIR	-0.153606
PLA2G2D	-0.1502
HLA-DOB	-0.138409
RAP1A	-0.105245
CCR7	-0.0834486
PTGER2	0.00146259
FCGBP	0.0509636
PDE7B	0.0545869
LYVE1	0.0891081
CLEC5A	0.0973243
OGN	0.17088
CITED2	0.177156
CYBRD1	0.19927
GCH1	0.226606
TBC1D22A	0.281094
CXCL10	0.328184
CD3D	0.641068
